# Supplementary material for: Optical Genome Mapping versus Whole-Genome Sequencing in the Clinical Diagnosis of Gynecologic Mesenchymal Tumors
Source: J Mol Diagn. 2025 Nov 29;28(2):187–98. doi: 10.1016/j.jmoldx.2025.11.003 (PMC12881299; doi:10.1016/j.jmoldx.2025.11.003)
Supplement: Supplemental Table S1 [file mmc3.xlsx]

## Sheet: Sheet1
Supplemental Table S1. Genomics of the included 25 gynecological mesenchymal tumors.
Case	Diagnosis	SNV WGS	SV WGS (truncated genes and focal deletions)	Fusion WTS	CNA WGS	SV OGM (truncated genes and focal deletions)	Translocation OGM (involved genes)	CNA OGM	Chromoanagenesis OGM
PEC-1	PEComa	TSC2	ATRXdel, RB1del, SENP3::TSC2 - t(16:17)	SENP3::TSC2	Complex	ATRXdel, RB1del	1, 3-6, 8-10, 16-18, 21 - no fusion gene TSC2	Complex	0
LMS-2	Leiomyosarcoma	ATRX, TP53	TP53del, RB1trunc, NF1trunc, SH2B3trunc	No	Complex	TP51del, RB1trunc, SH2B3trunc	1-4, 12, 13, 16, 17, 19, 22	Complex	4
LMS-3	Leiomyosarcoma	TP53, TP53, ATRX	RB1trunc	No	Complex	RB1trunc	1, 2, 5, 8, 10, 12-14, 17-19, 22, X	Complex	12
LMS-4	Leiomyosarcoma	TP53, ATRX, RB1	EBF1trunc, GATA3amp	No	Complex, hypodiolpoid, no large gains	EBF1trunc, GATA3gain	1-5, 7, 9, 10-13, 16, 17	Complex	1
LMS-5	Leiomyosarcoma	ARV1	CDKN2Atrunc, high tumor mutational burden	No	Complex	CDKN2Atrunc	1-3, 5, 6, 9-17, 19, 20, 22	Complex	2, 13, 20
LMS-6	Leiomyosarcoma	No	CDKN2Adel, CDKN2Bdel	No	Complex	CDKN2Adel,CDKN2Bdel	1, 11, 13, 16, 19, 20	Complex	0
LMS-7	Leiomyosarcoma	TP53,RB1	No	No	Complex	No	1-2,8,10,15,18	Complex	0
LMS-8	Leiomyosarcoma	TP53, TP53, ATRX	No	No	Complex	No	1, 4-11, 13-22, X	Complex	1, 4, 16, X
LMS-9	Leiomyosarcoma	TP53, CIC	No	No	Complex, almost no diploid region	No	1-6, 8-15, 19-21	Complex	2, 3, 6, 13, X
LMS-10	Leiomyosarcoma	ATM	CDKN2Adel, CDKN2Bdel, CDKN2Cdel	No	Complex	CDKN2Adel, CDKN2Bdel, CDKN2Cdel	1-4, 8, 9, 11, 12, 19, 22	Complex	0
LMS-11	Leiomyosarcoma	No	TP53del, ATRXdel, RB1del	No	Complex	TP53del, ATRXdel, RB1del	1-3,5-7,13,15,17,21,X	Complex	2, 15
LMS-12	Leiomyosarcoma	No	CDKN2Cdel	No	Complex, hypodiolpoid, no large gains	CDKN2Cdel	1-5,7-8,10,12,14,16	Complex (both large gains and losses listed)	2
LMS-13	Leiomyosarcoma	TP53	PTENdel, ATRXtrunc	No	Complex	PTENdel, ATRXtrunc	1-2,4-5,8,12-13,15-16,18-20,22,X	Complex	2
LB-14	Lipoblastoma	No	PLAG1::RERE - t(1:8)	No	Complex	PLAG1::RERE - t(1:6:8)	1, 6, 8 (threeway translocation)	Complex	1
LM-15	Leiomyoma	FGFR1	RAD51Btrunc	No	X del	RAD51Btrunc	10-12, 14, 19, 20, X	X del	0
LM-16	Leiomyoma	No	No	No	1p, 15, 19q del	No	1,3-11,13,16-18,21	1p, 15, 19q del	0
LM-17	Leiomyoma	No	No	No	No	No	5, X	1q del	0
LM-18	Leiomyoma	SGSH	No	FGFR1::TACC1	1q, 10cen del	No	No	1q, 10cen del	0
LM-19	Leiomyoma	No	RAD51Btrunc	No	Complex	RAD51Btrunc	3, 5-7, 14	Complex	3, 5, 6, 14
LM-20	Leiomyoma	MED12	No	No	13q del	No	No	No	0
LM-21	Leiomyoma	BARD1	COL4A5::RAD51B - t(14:X)	COL4A5::RAD51B	No	COL4A5::RAD51B - t(14:X)	14, X	No	0
LM-22	Leiomyoma	HRAS	No	No	Complex	No	No	Complex	0
LM-23	Leiomyoma	No	RAD51B::HMGA2 - t(12:14)	RAD51B::HMGA2	No	RAD51B::HMGA2 - t(12:14) including inversion	12,14 (inversion within translocation)	No	0
LM-24	Leiomyoma	No	RAD51B::MSRB3 - t(12:14)	RAD51B::MSRB3	Complex	RAD51B::MSRB3 - t(12:14)	10-12, 14, X	Complex	12
LM-25	Leiomyoma	No	Inv12q (including HMGA2)	No	Complex	Inv12q (including HMGA2) (three breakpoints)	No	Complex	0
